# Supplementary material for: Decoration of β-Cyclodextrin and Tuning Active Layer Chemistry Leading to Nanofiltration Membranes for Desalination and Wastewater Decontamination
Source: Membranes (Basel). 2023 May 19;13(5):528. doi: 10.3390/membranes13050528 (PMC10220752; doi:10.3390/membranes13050528)
Supplement: Supplementary file 1 [file membranes-13-00528-s001.zip]

Archive with 1 entries (1 files):
- membranes-2341749-supplementary.pdf
